# Supplementary material for: God's mind on morality
Source: Evol Hum Sci. 2021 Jan 11;3:e6. doi: 10.1017/ehs.2021.1 (PMC10427303; doi:10.1017/ehs.2021.1)
Supplement: Supplementary file 1 [file S2513843X21000013sup.zip]

Archive with 2 entries (2 files):
- S2513843X21000013sup001.docx
- S2513843X21000013sup002.docx
